# Supplementary material for: Asperphenyltones A and B: New Phenylfuropyridinone Skeleton from an Endophytic Aspergillus sp. GXNU-A1
Source: Molecules. 2022 Nov 23;27(23):8160. doi: 10.3390/molecules27238160 (PMC9737011; doi:10.3390/molecules27238160)
Supplement: Supplementary file 1 [file molecules-27-08160-s001.zip]

Archive with 1 entries (1 files):
- molecules-2026804-supplementary (1).pdf
